# Supplementary material for: Immune Responses to SARS-CoV-2 Infection and Vaccination in Dialysis Patients and Kidney Transplant Recipients
Source: Microorganisms. 2021 Dec 21;10(1):4. doi: 10.3390/microorganisms10010004 (PMC8779774; doi:10.3390/microorganisms10010004)
Supplement: Supplementary file 1 [file microorganisms-10-00004-s001.zip]

Archive with 1 entries (1 files):
- microorganisms-1499348-supplementary.pdf
